# Supplementary material for: An Online Experiment of NHS Information Framing on Mothers’ Vaccination Intention of Children against COVID-19
Source: Vaccines (Basel). 2022 May 4;10(5):720. doi: 10.3390/vaccines10050720 (PMC9143012; doi:10.3390/vaccines10050720)
Supplement: Supplementary file 1 [file vaccines-10-00720-s001.zip]

Archive with 1 entries (1 files):
- vaccines-1670980-supplementary.pdf
